# Supplementary material for: ﻿Four new species of Trichomonascaceae (Saccharomycetales, Saccharomycetes) from Central China
Source: MycoKeys. 2022 May 25;90:1–18. doi: 10.3897/mycokeys.90.83829 (PMC9849089; doi:10.3897/mycokeys.90.83829)
Supplement: XML Treatment for Diddensiella luoyangensis [file mycokeys.90.83829-treatment1.xml]

<!DOCTYPE tp:taxon-treatment
  PUBLIC "-//TaxonX//DTD Taxonomic Treatment Publishing DTD v0 20100105//EN" "tax-treatment-NSO.dtd">
<tp:taxon-treatment xmlns:tp="http://www.plazi.org/taxpub"><tp:treatment-meta><kwd-group><label>Taxon classification</label><kwd>
                <named-content content-type="kingdom">Fungi</named-content>
              </kwd><kwd>
                <named-content content-type="order">Saccharomycetales</named-content>
              </kwd><kwd>
                <named-content content-type="family">Trichomonascaceae</named-content>
              </kwd></kwd-group><mixed-citation publication-type="journal"><person-group><name><surname>Chai</surname><given-names>Chun-Yue</given-names></name><name><surname>Gao</surname><given-names>Wan-Li</given-names></name><name><surname>Yan</surname><given-names>Zhen-Li</given-names></name><name><surname>Hui</surname><given-names>Feng-Li</given-names></name></person-group><article-title>﻿Four new species of <tp:taxon-name><tp:taxon-name-part taxon-name-part-type="genus" reg="Trichomonascaceae">Trichomonascaceae</tp:taxon-name-part></tp:taxon-name> (<tp:taxon-name><tp:taxon-name-part taxon-name-part-type="order">Saccharomycetales</tp:taxon-name-part></tp:taxon-name>, <tp:taxon-name><tp:taxon-name-part taxon-name-part-type="class">Saccharomycetes</tp:taxon-name-part></tp:taxon-name>) from Central China</article-title><source>MycoKeys</source><day>25</day><month>05</month><year>2022</year><volume>90</volume><fpage>1</fpage><lpage>18</lpage><pub-id pub-id-type="doi">10.3897/mycokeys.90.83829</pub-id></mixed-citation></tp:treatment-meta><tp:nomenclature><label>﻿</label><tp:taxon-name>
              <object-id xmlns:xlink="http://www.w3.org/1999/xlink" content-type="arpha" xlink:type="simple">227D4E90-E7B9-59A7-AD87-310FD1CA4E4A</object-id>
              <tp:taxon-name-part taxon-name-part-type="genus" reg="Diddensiella">Diddensiella</tp:taxon-name-part>
              <tp:taxon-name-part taxon-name-part-type="species" reg="luoyangensis">luoyangensis</tp:taxon-name-part>
              <object-id xmlns:xlink="http://www.w3.org/1999/xlink" content-type="mycobank" xlink:type="simple"> 842899</object-id>
            </tp:taxon-name><tp:taxon-authority>C.Y. Chai &amp; F.L. Hui</tp:taxon-authority><tp:taxon-status xmlns:xlink="http://www.w3.org/1999/xlink" xlink:type="simple">sp. nov.</tp:taxon-status><xref ref-type="fig" rid="F2">Fig. 2</xref></tp:nomenclature><tp:treatment-sec sec-type="etymology" id="SECID0E6BAI"><title>Etymology.</title><p>The specific epithet <italic>luoyangensis</italic> refers to the geographic origin of the type strain: Luoyang City, Henan.</p><fig id="F2" position="float" orientation="portrait"><object-id xmlns:xlink="http://www.w3.org/1999/xlink" content-type="doi" xlink:type="simple">10.3897/mycokeys.90.83829.figure2</object-id><object-id xmlns:xlink="http://www.w3.org/1999/xlink" content-type="arpha" xlink:type="simple">CC8AB23C-6AF2-5228-A39A-9991380B8CF7</object-id><label>Figure 2.</label><caption><p>Morphology of <italic><tp:taxon-name><tp:taxon-name-part taxon-name-part-type="genus" reg="Diddensiella">D.</tp:taxon-name-part><tp:taxon-name-part taxon-name-part-type="species" reg="luoyangensis">luoyangensis</tp:taxon-name-part></tp:taxon-name></italic> (<abbrev xmlns:xlink="http://www.w3.org/1999/xlink" xlink:title="Microbiology Lab of Nanyang Normal University" id="ABBRID0E1CAI" xlink:type="simple">NYNU</abbrev> 201062, holotype) <bold>A</bold> budding cells were indicated by arrows in <abbrev xmlns:xlink="http://www.w3.org/1999/xlink" xlink:title="yeast extract-malt" id="ABBRID0EADAI" xlink:type="simple">YM</abbrev> broth after 3 d <bold>B</bold> pseudohyphae and true hyphae on <abbrev xmlns:xlink="http://www.w3.org/1999/xlink" xlink:title="cornmeal" id="ABBRID0EGDAI" xlink:type="simple">CM</abbrev> agar after 14 d. Scale bars: 10 μm.</p></caption><graphic xmlns:xlink="http://www.w3.org/1999/xlink" xlink:href="mycokeys-90-001-g002.jpg" position="float" orientation="portrait" xlink:type="simple" id="oo_688195.jpg"><uri content-type="original_file" xlink:type="simple">https://binary.pensoft.net/fig/688195</uri></graphic></fig></tp:treatment-sec><tp:treatment-sec sec-type="material" id="SECID0EPDAI"><title>Type.</title><p>China, Henan Province, Luoyang City, Song County, the Tianchi Mountain National Forest Park, in rotting wood, October 2020, J.Z. Li &amp; Z.T. Zhang (holotype <abbrev xmlns:xlink="http://www.w3.org/1999/xlink" xlink:title="Microbiology Lab of Nanyang Normal University" id="ABBRID0EVDAI" xlink:type="simple">NYNU</abbrev> 201062<sup>T</sup>, ex-type <abbrev xmlns:xlink="http://www.w3.org/1999/xlink" xlink:title="Westerdijk Fungal Biodiversity Institute" id="ABBRID0E2DAI" xlink:type="simple">CBS</abbrev> 16659 = CICC 33512, holotype and ex-type are preserved in a metabolically inactive state).</p></tp:treatment-sec><tp:treatment-sec sec-type="description" id="SECID0E6DAI"><title>Description.</title><p>In <abbrev xmlns:xlink="http://www.w3.org/1999/xlink" xlink:title="yeast extract-malt" id="ABBRID0EFEAI" xlink:type="simple">YM</abbrev> broth after 3 days at 25 °C, cells are ovoid (2–3 × 3–5 μm) and occur singly or in pairs. Budding is multilateral. Sediment is formed after a month, but a pellicle is not observed. On <abbrev xmlns:xlink="http://www.w3.org/1999/xlink" xlink:title="yeast extract-malt" id="ABBRID0EJEAI" xlink:type="simple">YM</abbrev> agar after 3 days at 25 °C, colonies are white to cream- coloured, convex, butyrous, and smooth with entire margins. In Dalmau plate culture on corn meal agar, pseudohyphae and true hyphae are formed. Asci or signs of conjugation are not observed on sporulation media. Fermentation of sugars is absent. Glucose, galactose, l-sorbose, glucosamine, d-ribose, d-xylose, l-arabinose, d-arabinose, l-rhamnose, sucrose, maltose, trehalose, methyl α- d-glucoside, cellobiose, salicin, melibiose, lactose, raffinose, melezitose, inulin, glycerol, erythritol, ribitol, d-glucitol, d-mannitol, galactitol, <italic>myo</italic>-inositol, d-glucono-1, 5-lactone, 2-keto-d-gluconate, 5-keto-d-gluconate, d-gluconate, d-glucuronate, dl-lactate succinate, citrate, and ethanol are assimilated as sole carbon sources. Methanol is not assimilated. l-lysine, creatine, glucosamine, and d-tryptophan are assimilated as sole nitrogen sources, while nitrate, nitrite, ethylamine, cadaverine, creatinine, and imidazole are not assimilated. Minimum growth temperature is 15 °C, and maximum growth temperature is 37 °C. Growth in the presence of 0.1% cycloheximide is present, but growth in the presence of 10% NaCl plus 5% glucose and 1% acetic acid is absent. Starch-like compounds are not produced. Urease activity and diazonium blue B reactions are negative.</p></tp:treatment-sec><tp:treatment-sec sec-type="Additional isolate examined" id="SECID0EPEAI"><title>Additional isolate examined.</title><p>China, Henan Province, Luoyang City, Song County, the Tianchi Mountain National Forest Park, in rotting wood, October 2020, J.Z. Li &amp; Z.T. Zhang (<abbrev xmlns:xlink="http://www.w3.org/1999/xlink" xlink:title="Microbiology Lab of Nanyang Normal University" id="ABBRID0EVEAI" xlink:type="simple">NYNU</abbrev> 201074).</p></tp:treatment-sec><tp:treatment-sec sec-type="notes" id="SECID0EZEAI"><title>Notes.</title><p>Two strains were collected from two different substrates, representing <italic><tp:taxon-name><tp:taxon-name-part taxon-name-part-type="genus" reg="Diddensiella">D.</tp:taxon-name-part><tp:taxon-name-part taxon-name-part-type="species" reg="luoyangensis">luoyangensis</tp:taxon-name-part></tp:taxon-name></italic>, clustered in the <italic><tp:taxon-name><tp:taxon-name-part taxon-name-part-type="genus" reg="Diddensiella">Diddensiella</tp:taxon-name-part></tp:taxon-name></italic> clade which is sister to species <italic><tp:taxon-name><tp:taxon-name-part taxon-name-part-type="genus" reg="Diddensiella">D.</tp:taxon-name-part><tp:taxon-name-part taxon-name-part-type="species" reg="transvaalensis">transvaalensis</tp:taxon-name-part></tp:taxon-name></italic>. <italic><tp:taxon-name><tp:taxon-name-part taxon-name-part-type="genus" reg="Diddensiella">D.</tp:taxon-name-part><tp:taxon-name-part taxon-name-part-type="species" reg="luoyangensis">luoyangensis</tp:taxon-name-part></tp:taxon-name></italic> differed from <italic><tp:taxon-name><tp:taxon-name-part taxon-name-part-type="genus" reg="Diddensiella">D.</tp:taxon-name-part><tp:taxon-name-part taxon-name-part-type="species" reg="transvaalensis">transvaalensis</tp:taxon-name-part></tp:taxon-name></italic> by 1.6% substitutions in the D1/D2 domain. Furthermore, we were unable to align the ITS sequence of <italic><tp:taxon-name><tp:taxon-name-part taxon-name-part-type="genus" reg="Diddensiella">D.</tp:taxon-name-part><tp:taxon-name-part taxon-name-part-type="species" reg="luoyangensis">luoyangensis</tp:taxon-name-part></tp:taxon-name></italic> with the <italic><tp:taxon-name><tp:taxon-name-part taxon-name-part-type="genus" reg="Diddensiella">D.</tp:taxon-name-part><tp:taxon-name-part taxon-name-part-type="species" reg="transvaalensis">transvaalensis</tp:taxon-name-part></tp:taxon-name></italic> type strain, because the ITS sequence of <italic><tp:taxon-name><tp:taxon-name-part taxon-name-part-type="genus" reg="Diddensiella">D.</tp:taxon-name-part><tp:taxon-name-part taxon-name-part-type="species" reg="transvaalensis">transvaalensis</tp:taxon-name-part></tp:taxon-name></italic> is not currently available from either the NCBI GenBank or <abbrev xmlns:xlink="http://www.w3.org/1999/xlink" xlink:title="Westerdijk Fungal Biodiversity Institute" id="ABBRID0ETHAI" xlink:type="simple">CBS</abbrev> databases. Physiologically, <italic><tp:taxon-name><tp:taxon-name-part taxon-name-part-type="genus" reg="Diddensiella">D.</tp:taxon-name-part><tp:taxon-name-part taxon-name-part-type="species" reg="luoyangensis">luoyangensis</tp:taxon-name-part></tp:taxon-name></italic> differs from its closely related species, <italic><tp:taxon-name><tp:taxon-name-part taxon-name-part-type="genus" reg="Diddensiella">D.</tp:taxon-name-part><tp:taxon-name-part taxon-name-part-type="species" reg="transvaalensis">transvaalensis</tp:taxon-name-part></tp:taxon-name></italic> (<xref ref-type="bibr" rid="B19">Lachance et al. 2011</xref>), based on growth in l-rhamnose, lactose, inulin, d-gluconate and growth at 37 °C, which are present for <italic><tp:taxon-name><tp:taxon-name-part taxon-name-part-type="genus" reg="Diddensiella">D.</tp:taxon-name-part><tp:taxon-name-part taxon-name-part-type="species" reg="luoyangensis">luoyangensis</tp:taxon-name-part></tp:taxon-name></italic> and absent for the latter species. Moreover, <italic><tp:taxon-name><tp:taxon-name-part taxon-name-part-type="genus" reg="Diddensiella">D.</tp:taxon-name-part><tp:taxon-name-part taxon-name-part-type="species" reg="transvaalensis">transvaalensis</tp:taxon-name-part></tp:taxon-name></italic> ferments glucose and galactose, while this new species does not.</p></tp:treatment-sec><ref-list><ref id="B19"><mixed-citation xmlns:xlink="http://www.w3.org/1999/xlink" xlink:type="simple"><person-group><name name-style="western"><surname>Lachance</surname><given-names>MA</given-names></name><name name-style="western"><surname>Boekhout</surname><given-names>T</given-names></name><name name-style="western"><surname>Scorzetti</surname><given-names>G</given-names></name><name name-style="western"><surname>Fell</surname><given-names>JW</given-names></name><name name-style="western"><surname>Kurtzman</surname><given-names>CP</given-names></name></person-group> (<year>2011</year>) <article-title><italic><tp:taxon-name><tp:taxon-name-part taxon-name-part-type="genus">Candida</tp:taxon-name-part></tp:taxon-name></italic> Berkhout (1923).</article-title> In: <person-group><name name-style="western"><surname>Kurtzman</surname><given-names>CP</given-names></name><name name-style="western"><surname>Fell</surname><given-names>JW</given-names></name><name name-style="western"><surname>Boekhout</surname><given-names>T</given-names></name></person-group> (<role>Eds</role>) <issue-title>The Yeasts – a Taxonomic Study, 5th Edn.</issue-title><source>, Vol. 2. Elsevier, Amsterdam</source>, <fpage>987</fpage>–<lpage>1278</lpage>. <ext-link xlink:type="simple" ext-link-type="doi" xlink:href="10.1016/B978-0-444-52149-1.00090-2">https://doi.org/10.1016/B978-0-444-52149-1.00090-2</ext-link></mixed-citation></ref></ref-list></tp:taxon-treatment>
