# Supplementary material for: ﻿Four new species of Trichomonascaceae (Saccharomycetales, Saccharomycetes) from Central China
Source: MycoKeys. 2022 May 25;90:1–18. doi: 10.3897/mycokeys.90.83829 (PMC9849089; doi:10.3897/mycokeys.90.83829)
Supplement: XML Treatment for Sugiyamaella cylindrica [file mycokeys.90.83829-treatment2.xml]

<!DOCTYPE tp:taxon-treatment
  PUBLIC "-//TaxonX//DTD Taxonomic Treatment Publishing DTD v0 20100105//EN" "tax-treatment-NSO.dtd">
<tp:taxon-treatment xmlns:tp="http://www.plazi.org/taxpub"><tp:treatment-meta><kwd-group><label>Taxon classification</label><kwd>
                <named-content content-type="kingdom">Fungi</named-content>
              </kwd><kwd>
                <named-content content-type="order">Saccharomycetales</named-content>
              </kwd><kwd>
                <named-content content-type="family">Trichomonascaceae</named-content>
              </kwd></kwd-group><mixed-citation publication-type="journal"><person-group><name><surname>Chai</surname><given-names>Chun-Yue</given-names></name><name><surname>Gao</surname><given-names>Wan-Li</given-names></name><name><surname>Yan</surname><given-names>Zhen-Li</given-names></name><name><surname>Hui</surname><given-names>Feng-Li</given-names></name></person-group><article-title>﻿Four new species of <tp:taxon-name><tp:taxon-name-part taxon-name-part-type="genus" reg="Trichomonascaceae">Trichomonascaceae</tp:taxon-name-part></tp:taxon-name> (<tp:taxon-name><tp:taxon-name-part taxon-name-part-type="order">Saccharomycetales</tp:taxon-name-part></tp:taxon-name>, <tp:taxon-name><tp:taxon-name-part taxon-name-part-type="class">Saccharomycetes</tp:taxon-name-part></tp:taxon-name>) from Central China</article-title><source>MycoKeys</source><day>25</day><month>05</month><year>2022</year><volume>90</volume><fpage>1</fpage><lpage>18</lpage><pub-id pub-id-type="doi">10.3897/mycokeys.90.83829</pub-id></mixed-citation></tp:treatment-meta><tp:nomenclature><label>﻿</label><tp:taxon-name>
              <object-id xmlns:xlink="http://www.w3.org/1999/xlink" content-type="arpha" xlink:type="simple">57BF658E-C9D5-58BC-82D8-7077A00BF9EE</object-id>
              <tp:taxon-name-part taxon-name-part-type="genus" reg="Sugiyamaella">Sugiyamaella</tp:taxon-name-part>
              <tp:taxon-name-part taxon-name-part-type="species" reg="cylindrica">cylindrica</tp:taxon-name-part>
              <object-id xmlns:xlink="http://www.w3.org/1999/xlink" content-type="mycobank" xlink:type="simple"> 842900</object-id>
            </tp:taxon-name><tp:taxon-authority>C.Y. Chai &amp; F.L. Hui</tp:taxon-authority><tp:taxon-status xmlns:xlink="http://www.w3.org/1999/xlink" xlink:type="simple">sp. nov.</tp:taxon-status><xref ref-type="fig" rid="F3">Fig. 3</xref></tp:nomenclature><tp:treatment-sec sec-type="etymology" id="SECID0EVKAI"><title>Etymology.</title><p>The specific epithet <italic>cylindrica</italic> refers to the cylindrical vegetative cells of the type strain.</p><fig id="F3" position="float" orientation="portrait"><object-id xmlns:xlink="http://www.w3.org/1999/xlink" content-type="doi" xlink:type="simple">10.3897/mycokeys.90.83829.figure3</object-id><object-id xmlns:xlink="http://www.w3.org/1999/xlink" content-type="arpha" xlink:type="simple">66A6503D-8746-541D-9EB6-9BC5CD2A43E0</object-id><label>Figure 3.</label><caption><p>Morphology of <italic><tp:taxon-name><tp:taxon-name-part taxon-name-part-type="genus" reg="Sugiyamaella">Su.</tp:taxon-name-part><tp:taxon-name-part taxon-name-part-type="species" reg="cylindrica">cylindrica</tp:taxon-name-part></tp:taxon-name></italic> (<abbrev xmlns:xlink="http://www.w3.org/1999/xlink" xlink:title="Microbiology Lab of Nanyang Normal University" id="ABBRID0EQLAI" xlink:type="simple">NYNU</abbrev> 201067, holotype) <bold>A</bold> budding cells were indicated by arrows in <abbrev xmlns:xlink="http://www.w3.org/1999/xlink" xlink:title="yeast extract-malt" id="ABBRID0EWLAI" xlink:type="simple">YM</abbrev> broth after 3 d <bold>B</bold> rudimentary pseudohyphae on <abbrev xmlns:xlink="http://www.w3.org/1999/xlink" xlink:title="cornmeal" id="ABBRID0E3LAI" xlink:type="simple">CM</abbrev> agar after 14 d. Scale bars: 10 μm.</p></caption><graphic xmlns:xlink="http://www.w3.org/1999/xlink" xlink:href="mycokeys-90-001-g003.jpg" position="float" orientation="portrait" xlink:type="simple" id="oo_688196.jpg"><uri content-type="original_file" xlink:type="simple">https://binary.pensoft.net/fig/688196</uri></graphic></fig></tp:treatment-sec><tp:treatment-sec sec-type="material" id="SECID0EFMAI"><title>Type.</title><p>China, Henan Province, Luoyang City, Song County, the Tianchi Mountain National Forest Park, in rotting wood, October 2020, J.Z. Li &amp; Z.T. Zhang (holotype <abbrev xmlns:xlink="http://www.w3.org/1999/xlink" xlink:title="Microbiology Lab of Nanyang Normal University" id="ABBRID0ELMAI" xlink:type="simple">NYNU</abbrev> 201067<sup>T</sup>, ex-type <abbrev xmlns:xlink="http://www.w3.org/1999/xlink" xlink:title="Westerdijk Fungal Biodiversity Institute" id="ABBRID0ERMAI" xlink:type="simple">CBS</abbrev> 16662 = CICC 33514, holotype and ex-type are preserved in a metabolically inactive state).</p></tp:treatment-sec><tp:treatment-sec sec-type="description" id="SECID0EVMAI"><title>Description.</title><p>In <abbrev xmlns:xlink="http://www.w3.org/1999/xlink" xlink:title="yeast extract-malt" id="ABBRID0E2MAI" xlink:type="simple">YM</abbrev> broth after 3 days at 25 °C, cells are cylindrical (2–3 × 5–7 μm) and occur singly or in pairs. Budding is multilateral. Sediment is formed after a month, but a pellicle is not observed. On <abbrev xmlns:xlink="http://www.w3.org/1999/xlink" xlink:title="yeast extract-malt" id="ABBRID0E6MAI" xlink:type="simple">YM</abbrev> agar after 3 days at 25 °C, colonies are white to cream-coloured, butyrous, convex and smooth with entire margins. In Dalmau plate culture on corn meal agar, rudimentary pseudohyphae are formed. Asci or signs of conjugation are not observed on sporulation media. Glucose and trehalose are weakly fermented, but, galactose, maltose sucrose, melibiose, lactose, cellobiose, melezitose, raffinose, inulin and xylose are not fermented. Glucose, galactose, l-sorbose, glucosamine, d-ribose, d-xylose, l-arabinose, d-arabinose, l-rhamnose, sucrose, maltose, trehalose, methyl α-d-glucoside, cellobiose, salicin, melibiose, raffinose, melezitose, inulin, glycerol, erythritol, ribitol, d-glucitol, d-mannitol, galactitol, <italic>myo</italic>-inositol, d-glucono-1, 5-lactone, 2-keto-d-gluconate, 5-keto-d-gluconate, d-glucuronate, dl-lactate succinate, and ethanol are assimilated as sole carbon sources. Lactose, d-gluconate, citrate and methanol are not assimilated. Nitrate, nitrite, l-lysine, creatine, glucosamine, and d-tryptophan are assimilated as sole nitrogen sources. Ethylamine, cadaverine, creatinine, and imidazole are not assimilated. Minimum growth temperature is 15 °C, and maximum growth temperature is 35 °C. Growth in the presence of 0.1% cycloheximide is present, but growth in the presence of 1% acetic acid and 10% NaCl plus 5% glucose is absent. Starch-like compounds are not produced. Urease activity and diazonium blue B reactions are negative.</p></tp:treatment-sec><tp:treatment-sec sec-type="Additional isolate examined" id="SECID0EFNAI"><title>Additional isolate examined.</title><p>China, Henan Province, Luoyang City, Song County, the Tianchi Mountain National Forest Park, in rotting wood, October 2020, J.Z. Li &amp; Z.T. Zhang (<abbrev xmlns:xlink="http://www.w3.org/1999/xlink" xlink:title="Microbiology Lab of Nanyang Normal University" id="ABBRID0ELNAI" xlink:type="simple">NYNU</abbrev> 201034).</p></tp:treatment-sec><tp:treatment-sec sec-type="notes" id="SECID0EPNAI"><title>Notes.</title><p>Two strains were collected from two different substrates, representing <italic><tp:taxon-name><tp:taxon-name-part taxon-name-part-type="genus" reg="Sugiyamaella">Su.</tp:taxon-name-part><tp:taxon-name-part taxon-name-part-type="species" reg="cylindrica">cylindrica</tp:taxon-name-part></tp:taxon-name></italic>, clustered in the <italic><tp:taxon-name><tp:taxon-name-part taxon-name-part-type="genus" reg="Sugiyamaella">Sugiyamaella</tp:taxon-name-part></tp:taxon-name></italic> clade and are closely related to <italic><tp:taxon-name><tp:taxon-name-part taxon-name-part-type="genus" reg="Sugiyamaella">Su.</tp:taxon-name-part><tp:taxon-name-part taxon-name-part-type="species" reg="marilandica">marilandica</tp:taxon-name-part></tp:taxon-name></italic> and <italic><tp:taxon-name><tp:taxon-name-part taxon-name-part-type="genus" reg="Sugiyamaella">Su.</tp:taxon-name-part><tp:taxon-name-part taxon-name-part-type="species" reg="qingdaonensis">qingdaonensis</tp:taxon-name-part></tp:taxon-name></italic>. The nucleotide differences between the new species and the close relatives <italic><tp:taxon-name><tp:taxon-name-part taxon-name-part-type="genus" reg="Sugiyamaella">Su.</tp:taxon-name-part><tp:taxon-name-part taxon-name-part-type="species" reg="marilandica">marilandica</tp:taxon-name-part></tp:taxon-name></italic> and <italic><tp:taxon-name><tp:taxon-name-part taxon-name-part-type="genus" reg="Sugiyamaella">Su.</tp:taxon-name-part><tp:taxon-name-part taxon-name-part-type="species" reg="qingdaonensis">qingdaonensis</tp:taxon-name-part></tp:taxon-name></italic> are 1.1–1.4% substitutions in the D1/D2 domain and 5.0–5.9% substitutions in the ITS region, respectively. Physiologically, <italic><tp:taxon-name><tp:taxon-name-part taxon-name-part-type="genus" reg="Sugiyamaella">Su.</tp:taxon-name-part><tp:taxon-name-part taxon-name-part-type="species" reg="cylindrica">cylindrica</tp:taxon-name-part></tp:taxon-name></italic> differs from the closely related species <italic><tp:taxon-name><tp:taxon-name-part taxon-name-part-type="genus" reg="Sugiyamaella">Su.</tp:taxon-name-part><tp:taxon-name-part taxon-name-part-type="species" reg="marilandica">marilandica</tp:taxon-name-part></tp:taxon-name></italic> and <italic><tp:taxon-name><tp:taxon-name-part taxon-name-part-type="genus" reg="Sugiyamaella">Su.</tp:taxon-name-part><tp:taxon-name-part taxon-name-part-type="species" reg="qingdaonensis">qingdaonensis</tp:taxon-name-part></tp:taxon-name></italic> (<xref ref-type="bibr" rid="B35">Wang et al. 2010</xref>; <xref ref-type="bibr" rid="B13">Kurtzman 2011b</xref>) in its ability to assimilate glycerol and dl-lactate and to grow at 35 °C. Additionally, the new species ferments trehalose, while <italic><tp:taxon-name><tp:taxon-name-part taxon-name-part-type="genus" reg="Sugiyamaella">Su.</tp:taxon-name-part><tp:taxon-name-part taxon-name-part-type="species" reg="marilandica">marilandica</tp:taxon-name-part></tp:taxon-name> and <tp:taxon-name><tp:taxon-name-part taxon-name-part-type="genus" reg="Sugiyamaella">Su.</tp:taxon-name-part><tp:taxon-name-part taxon-name-part-type="species" reg="qingdaonensis">qingdaonensis</tp:taxon-name-part></tp:taxon-name></italic> do not.</p></tp:treatment-sec><ref-list><ref id="B35"><mixed-citation xmlns:xlink="http://www.w3.org/1999/xlink" xlink:type="simple"><person-group><name name-style="western"><surname>Wang</surname><given-names>SA</given-names></name><name name-style="western"><surname>Li</surname><given-names>FL</given-names></name><name name-style="western"><surname>Bai</surname><given-names>FY</given-names></name></person-group> (<year>2010</year>) <article-title><italic><tp:taxon-name><tp:taxon-name-part taxon-name-part-type="genus">Candida</tp:taxon-name-part><tp:taxon-name-part taxon-name-part-type="species">laoshanensis</tp:taxon-name-part></tp:taxon-name></italic> sp. nov. and <italic><tp:taxon-name><tp:taxon-name-part taxon-name-part-type="genus">Candida</tp:taxon-name-part><tp:taxon-name-part taxon-name-part-type="species">qingdaonensis</tp:taxon-name-part></tp:taxon-name></italic> sp. nov., anamorphic, ascomycetous yeast species isolated from decayed wood.</article-title><source>International Journal of Systematic and Evolutionary Microbiology</source><volume>60</volume>(<issue>7</issue>): <fpage>1697</fpage>–<lpage>1701</lpage>. <ext-link xlink:type="simple" ext-link-type="doi" xlink:href="10.1099/ijs.0.015230-0">https://doi.org/10.1099/ijs.0.015230-0</ext-link></mixed-citation></ref><ref id="B13"><mixed-citation xmlns:xlink="http://www.w3.org/1999/xlink" xlink:type="simple"><person-group><name name-style="western"><surname>Kurtzman</surname><given-names>CP</given-names></name></person-group> (<year>2011b</year>) <article-title><italic><tp:taxon-name><tp:taxon-name-part taxon-name-part-type="genus">Sugiyamaella</tp:taxon-name-part></tp:taxon-name></italic> Kurtzman &amp; Robnett (2007).</article-title> In: <person-group><name name-style="western"><surname>Kurtzman</surname><given-names>CP</given-names></name><name name-style="western"><surname>Fell</surname><given-names>JW</given-names></name><name name-style="western"><surname>Boekhout</surname><given-names>T</given-names></name></person-group> (<role>Eds</role>) <issue-title>The Yeasts – a Taxonomic Study, 5th edn.</issue-title><source>, Vol. 2. Elsevier, Amsterdam</source>, <fpage>817</fpage>–<lpage>822</lpage>. <ext-link xlink:type="simple" ext-link-type="doi" xlink:href="10.1016/B978-0-444-52149-1.00072-0">https://doi.org/10.1016/B978-0-444-52149-1.00072-0</ext-link></mixed-citation></ref></ref-list></tp:taxon-treatment>
