# Supplementary material for: ﻿Four new species of Trichomonascaceae (Saccharomycetales, Saccharomycetes) from Central China
Source: MycoKeys. 2022 May 25;90:1–18. doi: 10.3897/mycokeys.90.83829 (PMC9849089; doi:10.3897/mycokeys.90.83829)
Supplement: XML Treatment for Sugiyamaella robnettiae [file mycokeys.90.83829-treatment3.xml]

<!DOCTYPE tp:taxon-treatment
  PUBLIC "-//TaxonX//DTD Taxonomic Treatment Publishing DTD v0 20100105//EN" "tax-treatment-NSO.dtd">
<tp:taxon-treatment xmlns:tp="http://www.plazi.org/taxpub"><tp:treatment-meta><kwd-group><label>Taxon classification</label><kwd>
                <named-content content-type="kingdom">Fungi</named-content>
              </kwd><kwd>
                <named-content content-type="order">Saccharomycetales</named-content>
              </kwd><kwd>
                <named-content content-type="family">Trichomonascaceae</named-content>
              </kwd></kwd-group><mixed-citation publication-type="journal"><person-group><name><surname>Chai</surname><given-names>Chun-Yue</given-names></name><name><surname>Gao</surname><given-names>Wan-Li</given-names></name><name><surname>Yan</surname><given-names>Zhen-Li</given-names></name><name><surname>Hui</surname><given-names>Feng-Li</given-names></name></person-group><article-title>﻿Four new species of <tp:taxon-name><tp:taxon-name-part taxon-name-part-type="genus" reg="Trichomonascaceae">Trichomonascaceae</tp:taxon-name-part></tp:taxon-name> (<tp:taxon-name><tp:taxon-name-part taxon-name-part-type="order">Saccharomycetales</tp:taxon-name-part></tp:taxon-name>, <tp:taxon-name><tp:taxon-name-part taxon-name-part-type="class">Saccharomycetes</tp:taxon-name-part></tp:taxon-name>) from Central China</article-title><source>MycoKeys</source><day>25</day><month>05</month><year>2022</year><volume>90</volume><fpage>1</fpage><lpage>18</lpage><pub-id pub-id-type="doi">10.3897/mycokeys.90.83829</pub-id></mixed-citation></tp:treatment-meta><tp:nomenclature><label>﻿</label><tp:taxon-name>
              <object-id xmlns:xlink="http://www.w3.org/1999/xlink" content-type="arpha" xlink:type="simple">89B11835-90B0-5C10-9A56-7264B5C9DB71</object-id>
              <tp:taxon-name-part taxon-name-part-type="genus" reg="Sugiyamaella">Sugiyamaella</tp:taxon-name-part>
              <tp:taxon-name-part taxon-name-part-type="species" reg="robnettiae">robnettiae</tp:taxon-name-part>
              <object-id xmlns:xlink="http://www.w3.org/1999/xlink" content-type="mycobank" xlink:type="simple"> 842901</object-id>
            </tp:taxon-name><tp:taxon-authority>C.Y. Chai &amp; F.L. Hui</tp:taxon-authority><tp:taxon-status xmlns:xlink="http://www.w3.org/1999/xlink" xlink:type="simple">sp. nov.</tp:taxon-status><xref ref-type="fig" rid="F4">Fig. 4</xref></tp:nomenclature><tp:treatment-sec sec-type="etymology" id="SECID0E6SAI"><title>Etymology.</title><p>The specific epithet <italic>robnettiae</italic> named in honour of Christie J. Robnett for her proposal of the genus <italic><tp:taxon-name><tp:taxon-name-part taxon-name-part-type="genus" reg="Sugiyamaella">Sugiyamaella</tp:taxon-name-part></tp:taxon-name></italic>.</p><fig id="F4" position="float" orientation="portrait"><object-id xmlns:xlink="http://www.w3.org/1999/xlink" content-type="doi" xlink:type="simple">10.3897/mycokeys.90.83829.figure4</object-id><object-id xmlns:xlink="http://www.w3.org/1999/xlink" content-type="arpha" xlink:type="simple">F3579000-40BF-5118-8EF3-8094B7CD4F27</object-id><label>Figure 4.</label><caption><p>Morphology of <italic><tp:taxon-name><tp:taxon-name-part taxon-name-part-type="genus" reg="Sugiyamaella">Su.</tp:taxon-name-part><tp:taxon-name-part taxon-name-part-type="species" reg="robnettiae">robnettiae</tp:taxon-name-part></tp:taxon-name></italic> (<abbrev xmlns:xlink="http://www.w3.org/1999/xlink" xlink:title="Microbiology Lab of Nanyang Normal University" id="ABBRID0EBUAI" xlink:type="simple">NYNU</abbrev> 201066, holotype) <bold>A</bold> budding cells were indicated by arrows in <abbrev xmlns:xlink="http://www.w3.org/1999/xlink" xlink:title="yeast extract-malt" id="ABBRID0EHUAI" xlink:type="simple">YM</abbrev> broth after 3 d <bold>B</bold> pseudohyphae and true hyphae on <abbrev xmlns:xlink="http://www.w3.org/1999/xlink" xlink:title="cornmeal" id="ABBRID0ENUAI" xlink:type="simple">CM</abbrev> agar after 14 d. Scale bars: 10 μm.</p></caption><graphic xmlns:xlink="http://www.w3.org/1999/xlink" xlink:href="mycokeys-90-001-g004.jpg" position="float" orientation="portrait" xlink:type="simple" id="oo_688197.jpg"><uri content-type="original_file" xlink:type="simple">https://binary.pensoft.net/fig/688197</uri></graphic></fig></tp:treatment-sec><tp:treatment-sec sec-type="material" id="SECID0EWUAI"><title>Type.</title><p>China, Henan Province, Luoyang City, Song County, the Tianchi Mountain National Forest Park, in rotting wood, October 2020, J.Z. Li &amp; Z.T. Zhang (holotype <abbrev xmlns:xlink="http://www.w3.org/1999/xlink" xlink:title="Microbiology Lab of Nanyang Normal University" id="ABBRID0E3UAI" xlink:type="simple">NYNU</abbrev> 201066<sup>T</sup>, ex-type <abbrev xmlns:xlink="http://www.w3.org/1999/xlink" xlink:title="Westerdijk Fungal Biodiversity Institute" id="ABBRID0ECVAI" xlink:type="simple">CBS</abbrev> 16663 = CICC 33513, holotype and ex-type are preserved in a metabolically inactive state).</p></tp:treatment-sec><tp:treatment-sec sec-type="description" id="SECID0EGVAI"><title>Description.</title><p>In <abbrev xmlns:xlink="http://www.w3.org/1999/xlink" xlink:title="yeast extract-malt" id="ABBRID0EMVAI" xlink:type="simple">YM</abbrev> broths after 3 days at 25 °C, the cells are ellipsoidal to elongate (2–4 × 2–8 μm) and occur singly or in pairs. Budding is multilateral. Sediment is formed after a month, but a pellicle is not observed. On <abbrev xmlns:xlink="http://www.w3.org/1999/xlink" xlink:title="yeast extract-malt" id="ABBRID0EQVAI" xlink:type="simple">YM</abbrev> agar after 3 days at 25 °C, colonies are white to cream-coloured, convex, buttery and smooth with entire margins. In Dalmau plate culture on corn meal agar, pseudohyphae and true hyphae are formed. Asci or signs of conjugation are not observed on sporulation media. Fermentation of sugars is absent. Glucose, galactose, l-sorbose, glucosamine, d-xylose, l-arabinose, d-arabinose, l-rhamnose, sucrose, maltose, trehalose, methyl α-d-glucoside, cellobiose, salicin, arbutin, lactose, inulin, glycerol, erythritol, ribitol, xylitol, d-glucitol, d-mannitol, galactitol, d-glucono-1, 5-lactone, 2-keto-d-gluconate, 5-keto-d-gluconate, succinate, citrate, and ethanol are assimilated as sole carbon sources. d-ribose, melibiose, raffinose, melezitose, <italic>myo</italic>-inositol, d-gluconate, dl-lactate, and methanol are not assimilated. Nitrate, nitrite, creatine, glucosamine, and d-tryptophan are assimilated as sole nitrogen sources. Ethylamine, l-lysine, creatinine, and imidazole are not assimilated. Minimum growth temperature is 15 °C, and maximum growth temperature is 35 °C. Growth in the presence of 0.1% cycloheximide is present, but growth in the presence of 10% NaCl plus 5% glucose and 1% acetic acid is absent. Starch-like compounds are not produced. Urease activity and diazonium blue B reactions are negative.</p></tp:treatment-sec><tp:treatment-sec sec-type="Additional isolates examined" id="SECID0EWVAI"><title>Additional isolates examined.</title><p>China, Henan Province, Luoyang City, Song County, the Tianchi Mountain National Forest Park, in rotting wood, October 2020, J.Z. Li &amp; Z.T. Zhang (<abbrev xmlns:xlink="http://www.w3.org/1999/xlink" xlink:title="Microbiology Lab of Nanyang Normal University" id="ABBRID0E3VAI" xlink:type="simple">NYNU</abbrev> 201005).</p></tp:treatment-sec><tp:treatment-sec sec-type="notes" id="SECID0EAWAI"><title>Notes.</title><p>Two strains were collected from two different substrates, formed a well-supported group related to <italic><tp:taxon-name><tp:taxon-name-part taxon-name-part-type="genus" reg="Sugiyamaella">Su.</tp:taxon-name-part><tp:taxon-name-part taxon-name-part-type="species" reg="chuxiongensis">chuxiongensis</tp:taxon-name-part></tp:taxon-name></italic>, representing a new species, <italic><tp:taxon-name><tp:taxon-name-part taxon-name-part-type="genus" reg="Sugiyamaella">Su.</tp:taxon-name-part><tp:taxon-name-part taxon-name-part-type="species" reg="robnettiae">robnettiae</tp:taxon-name-part></tp:taxon-name>. <tp:taxon-name><tp:taxon-name-part taxon-name-part-type="genus" reg="Sugiyamaella">Su.</tp:taxon-name-part><tp:taxon-name-part taxon-name-part-type="species" reg="robnettiae">robnettiae</tp:taxon-name-part></tp:taxon-name></italic> differs from <italic><tp:taxon-name><tp:taxon-name-part taxon-name-part-type="genus" reg="Sugiyamaella">Su.</tp:taxon-name-part><tp:taxon-name-part taxon-name-part-type="species" reg="chuxiongensis">chuxiongensis</tp:taxon-name-part></tp:taxon-name></italic> by 1.9% substitutions in the D1/D2 domain and 6.4% substitutions in the ITS region. Physiologically, unlike <italic><tp:taxon-name><tp:taxon-name-part taxon-name-part-type="genus" reg="Sugiyamaella">Su.</tp:taxon-name-part><tp:taxon-name-part taxon-name-part-type="species" reg="chuxiongensis">chuxiongensis</tp:taxon-name-part></tp:taxon-name></italic> (<xref ref-type="bibr" rid="B30">Shi et al., 2021</xref>), <italic><tp:taxon-name><tp:taxon-name-part taxon-name-part-type="genus" reg="Sugiyamaella">Su.</tp:taxon-name-part><tp:taxon-name-part taxon-name-part-type="species" reg="robnettiae">robnettiae</tp:taxon-name-part></tp:taxon-name></italic> is unable to assimilate d-ribose, melibiose, raffinose, or melezitose but is able to assimilate glycerol and lactose.</p></tp:treatment-sec><ref-list><ref id="B30"><mixed-citation xmlns:xlink="http://www.w3.org/1999/xlink" xlink:type="simple"><person-group><name name-style="western"><surname>Shi</surname><given-names>CF</given-names></name><name name-style="western"><surname>Zhang</surname><given-names>KH</given-names></name><name name-style="western"><surname>Chai</surname><given-names>CY</given-names></name><name name-style="western"><surname>Yan</surname><given-names>ZL</given-names></name><name name-style="western"><surname>Hui</surname><given-names>FL</given-names></name></person-group> (<year>2021</year>) <article-title>Diversity of the genus <italic><tp:taxon-name><tp:taxon-name-part taxon-name-part-type="genus">Sugiyamaella</tp:taxon-name-part></tp:taxon-name></italic> and description of two new species from rotting wood in China.</article-title><source>MycoKeys</source><volume>77</volume>: <fpage>27</fpage>–<lpage>39</lpage>. <ext-link xlink:type="simple" ext-link-type="doi" xlink:href="10.3897/mycokeys.77.60077">https://doi.org/10.3897/mycokeys.77.60077</ext-link></mixed-citation></ref></ref-list></tp:taxon-treatment>
