# Supplementary material for: ﻿Four new species of Trichomonascaceae (Saccharomycetales, Saccharomycetes) from Central China
Source: MycoKeys. 2022 May 25;90:1–18. doi: 10.3897/mycokeys.90.83829 (PMC9849089; doi:10.3897/mycokeys.90.83829)
Supplement: XML Treatment for Zygoascus detingensis [file mycokeys.90.83829-treatment4.xml]

<!DOCTYPE tp:taxon-treatment
  PUBLIC "-//TaxonX//DTD Taxonomic Treatment Publishing DTD v0 20100105//EN" "tax-treatment-NSO.dtd">
<tp:taxon-treatment xmlns:tp="http://www.plazi.org/taxpub"><tp:treatment-meta><kwd-group><label>Taxon classification</label><kwd>
                <named-content content-type="kingdom">Fungi</named-content>
              </kwd><kwd>
                <named-content content-type="order">Saccharomycetales</named-content>
              </kwd><kwd>
                <named-content content-type="family">Trichomonascaceae</named-content>
              </kwd></kwd-group><mixed-citation publication-type="journal"><person-group><name><surname>Chai</surname><given-names>Chun-Yue</given-names></name><name><surname>Gao</surname><given-names>Wan-Li</given-names></name><name><surname>Yan</surname><given-names>Zhen-Li</given-names></name><name><surname>Hui</surname><given-names>Feng-Li</given-names></name></person-group><article-title>﻿Four new species of <tp:taxon-name><tp:taxon-name-part taxon-name-part-type="genus" reg="Trichomonascaceae">Trichomonascaceae</tp:taxon-name-part></tp:taxon-name> (<tp:taxon-name><tp:taxon-name-part taxon-name-part-type="order">Saccharomycetales</tp:taxon-name-part></tp:taxon-name>, <tp:taxon-name><tp:taxon-name-part taxon-name-part-type="class">Saccharomycetes</tp:taxon-name-part></tp:taxon-name>) from Central China</article-title><source>MycoKeys</source><day>25</day><month>05</month><year>2022</year><volume>90</volume><fpage>1</fpage><lpage>18</lpage><pub-id pub-id-type="doi">10.3897/mycokeys.90.83829</pub-id></mixed-citation></tp:treatment-meta><tp:nomenclature><label>﻿</label><tp:taxon-name>
              <object-id xmlns:xlink="http://www.w3.org/1999/xlink" content-type="arpha" xlink:type="simple">AE962363-835B-5555-9B02-21A34DC73E84</object-id>
              <tp:taxon-name-part taxon-name-part-type="genus" reg="Zygoascus">Zygoascus</tp:taxon-name-part>
              <tp:taxon-name-part taxon-name-part-type="species" reg="detingensis">detingensis</tp:taxon-name-part>
              <object-id xmlns:xlink="http://www.w3.org/1999/xlink" content-type="mycobank" xlink:type="simple"> 842902</object-id>
            </tp:taxon-name><tp:taxon-authority>C.Y. Chai &amp; F.L. Hui</tp:taxon-authority><tp:taxon-status xmlns:xlink="http://www.w3.org/1999/xlink" xlink:type="simple">sp. nov.</tp:taxon-status><xref ref-type="fig" rid="F5">Fig. 5</xref></tp:nomenclature><tp:treatment-sec sec-type="etymology" id="SECID0EZZAI"><title>Etymology.</title><p>The specific epithet <italic>detingensis</italic> refers to the geographic origin of the type strain, Deting Town, Henan.</p><fig id="F5" position="float" orientation="portrait"><object-id xmlns:xlink="http://www.w3.org/1999/xlink" content-type="doi" xlink:type="simple">10.3897/mycokeys.90.83829.figure5</object-id><object-id xmlns:xlink="http://www.w3.org/1999/xlink" content-type="arpha" xlink:type="simple">20294B6D-DCFB-5ADC-9C9B-BCCBF5E56FB1</object-id><label>Figure 5.</label><caption><p>Morphology of <italic><tp:taxon-name><tp:taxon-name-part taxon-name-part-type="genus" reg="Zygoascus">Z.</tp:taxon-name-part><tp:taxon-name-part taxon-name-part-type="species" reg="detingensis">detingensis</tp:taxon-name-part></tp:taxon-name></italic> (<abbrev xmlns:xlink="http://www.w3.org/1999/xlink" xlink:title="Microbiology Lab of Nanyang Normal University" id="ABBRID0EU1AI" xlink:type="simple">NYNU</abbrev> 201087, holotype) <bold>A</bold> budding cells were indicated by arrows in <abbrev xmlns:xlink="http://www.w3.org/1999/xlink" xlink:title="yeast extract-malt" id="ABBRID0E11AI" xlink:type="simple">YM</abbrev> broth after 3 d <bold>B</bold> pseudohyphae and true hyphae on <abbrev xmlns:xlink="http://www.w3.org/1999/xlink" xlink:title="cornmeal" id="ABBRID0EA2AI" xlink:type="simple">CM</abbrev> agar after 14 d. Scale bars: 10 μm.</p></caption><graphic xmlns:xlink="http://www.w3.org/1999/xlink" xlink:href="mycokeys-90-001-g005.jpg" position="float" orientation="portrait" xlink:type="simple" id="oo_688198.jpg"><uri content-type="original_file" xlink:type="simple">https://binary.pensoft.net/fig/688198</uri></graphic></fig></tp:treatment-sec><tp:treatment-sec sec-type="material" id="SECID0EJ2AI"><title>Type.</title><p>China, Henan Province, Luoyang City, Song County, the Tianchi Mountain National Forest Park, in rotting wood, October 2020, J.Z. Li &amp; Z.T. Zhang (holotype <abbrev xmlns:xlink="http://www.w3.org/1999/xlink" xlink:title="Microbiology Lab of Nanyang Normal University" id="ABBRID0EP2AI" xlink:type="simple">NYNU</abbrev> 201087 <sup>T</sup>, ex-type <abbrev xmlns:xlink="http://www.w3.org/1999/xlink" xlink:title="Westerdijk Fungal Biodiversity Institute" id="ABBRID0EV2AI" xlink:type="simple">CBS</abbrev> 16667 = CICC 33516, holotype and ex-type preserved in a metabolically inactive state).</p></tp:treatment-sec><tp:treatment-sec sec-type="description" id="SECID0EZ2AI"><title>Description.</title><p>In <abbrev xmlns:xlink="http://www.w3.org/1999/xlink" xlink:title="yeast extract-malt" id="ABBRID0E62AI" xlink:type="simple">YM</abbrev> broth after 3 days at 25 °C, cells are subglobosal to globosal (2–3 × 2–4 μm) and occur singly or in pairs. Budding is multilateral. Sediment is formed after a month, but a pellicle is not observed. On <abbrev xmlns:xlink="http://www.w3.org/1999/xlink" xlink:title="yeast extract-malt" id="ABBRID0ED3AI" xlink:type="simple">YM</abbrev> agar after 3 days at 25 °C, colonies are cream, smooth, opalescent, convex and glistening. In Dalmau plate culture on corn meal agar, pseudohyphae and true hyphae are formed. Asci or signs of conjugation are not observed on sporulation media. Fermentation of sugars is absent. Glucose, galactose (weak), glucosamine, d-ribose (weak), d-xylose, d-arabinose (weak), l-arabinose (weak), l-rhamnose (weak), sucrose (weak), maltose (weak), trehalose, methyl α-d-glucoside (weak), cellobiose (weak), salicin, melibiose, lactose (weak), raffinose, melezitose (weak), inulin (weak), glycerol (weak), erythritol, ribitol (weak), xylitol (weak), d-glucitol (weak), d-mannitol (weak), galactitol (weak), <italic>myo</italic>-inositol (weak), d-glucono-1, 5-lactone, 2-keto-d-gluconate, d-gluconate (weak), d-glucuronate (weak), dl-lactate (weak), succinate (weak), and ethanol are assimilated as sole carbon sources. l-sorbose, citrate, and methanol are not assimilated. Ethylamine, glucosamine, and l-lysine are assimilated as sole nitrogen sources. Nitrate, nitrite, cadaverine, creatine, creatinine, imidazole, and d-tryptophan are not assimilated. Minimum growth temperature is 15 °C, and maximum growth temperature is 37 °C. Growth in the presence of 0.1% cycloheximide is present, but growth in the presence of 10% NaCl plus 5% glucose and 1% acetic acid is absent. Starch-like compounds are not produced. Urease activity and diazonium blue B reactions are negative.</p></tp:treatment-sec><tp:treatment-sec sec-type="Additional isolate examined" id="SECID0EJ3AI"><title>Additional isolate examined.</title><p>China, Henan Province, Luoyang City, Song County, the Tianchi Mountain National Forest Park, in rotting wood, October 2020, J.Z. Li &amp; Z.T. Zhang (<abbrev xmlns:xlink="http://www.w3.org/1999/xlink" xlink:title="Microbiology Lab of Nanyang Normal University" id="ABBRID0EP3AI" xlink:type="simple">NYNU</abbrev> 201011).</p></tp:treatment-sec><tp:treatment-sec sec-type="notes" id="SECID0ET3AI"><title>Notes.</title><p>Two strains were collected from two different substrates, both representing <italic><tp:taxon-name><tp:taxon-name-part taxon-name-part-type="genus" reg="Zygoascus">Z.</tp:taxon-name-part><tp:taxon-name-part taxon-name-part-type="species" reg="detingensis">detingensis</tp:taxon-name-part></tp:taxon-name></italic>, branched separately from the <italic><tp:taxon-name><tp:taxon-name-part taxon-name-part-type="genus" reg="Zygoascus">Zygoascus</tp:taxon-name-part></tp:taxon-name></italic> clade. <italic><tp:taxon-name><tp:taxon-name-part taxon-name-part-type="genus" reg="Zygoascus">Z.</tp:taxon-name-part><tp:taxon-name-part taxon-name-part-type="species" reg="detingensis">detingensis</tp:taxon-name-part></tp:taxon-name></italic> differed from the other <italic><tp:taxon-name><tp:taxon-name-part taxon-name-part-type="genus" reg="Zygoascus">Zygoascus</tp:taxon-name-part></tp:taxon-name></italic> species by more than 9.7% substitutions in the D1/D2 domain and 11.5% substitutions in the ITS region, respectively. Physiologically, <italic><tp:taxon-name><tp:taxon-name-part taxon-name-part-type="genus" reg="Zygoascus">Z.</tp:taxon-name-part><tp:taxon-name-part taxon-name-part-type="species" reg="detingensis">detingensis</tp:taxon-name-part></tp:taxon-name></italic> differs from its closely related species, <italic><tp:taxon-name><tp:taxon-name-part taxon-name-part-type="genus" reg="Zygoascus">Z.</tp:taxon-name-part><tp:taxon-name-part taxon-name-part-type="species" reg="bituminiphila">bituminiphila</tp:taxon-name-part></tp:taxon-name></italic> (V. Robert, B. Bonjean, Karutz, Paschold, W. Peeters &amp; Wubbolts) Nagatsuka, Kiyuna &amp; Sugiyama (<xref ref-type="bibr" rid="B23">Nagatsuka et al. 2016</xref>), in its inability to assimilate l-sorbose and its ability to assimilate l-rhamnose, methyl α-d-glucoside, melibiose, lactose, inulin melezitose, erythritol, and 2-keto-d-gluconate. Moreover, <italic><tp:taxon-name><tp:taxon-name-part taxon-name-part-type="genus" reg="Zygoascus">Z.</tp:taxon-name-part><tp:taxon-name-part taxon-name-part-type="species" reg="bituminiphila">bituminiphila</tp:taxon-name-part></tp:taxon-name></italic> ferments glucose, galactose, trehalose, and cellobiose, while <italic><tp:taxon-name><tp:taxon-name-part taxon-name-part-type="genus" reg="Zygoascus">Z.</tp:taxon-name-part><tp:taxon-name-part taxon-name-part-type="species" reg="detingensis">detingensis</tp:taxon-name-part></tp:taxon-name></italic> does not.</p></tp:treatment-sec><ref-list><ref id="B23"><mixed-citation xmlns:xlink="http://www.w3.org/1999/xlink" xlink:type="simple"><person-group><name name-style="western"><surname>Nagatsuka</surname><given-names>Y</given-names></name><name name-style="western"><surname>Ninomiya</surname><given-names>S</given-names></name><name name-style="western"><surname>Kiyuna</surname><given-names>T</given-names></name><name name-style="western"><surname>Kigawa</surname><given-names>R</given-names></name><name name-style="western"><surname>Sano</surname><given-names>C</given-names></name><name name-style="western"><surname>Sugiyama</surname><given-names>J</given-names></name></person-group> (<year>2016</year>) <italic><tp:taxon-name><tp:taxon-name-part taxon-name-part-type="genus">Yamadazyma</tp:taxon-name-part><tp:taxon-name-part taxon-name-part-type="species">kitorensis</tp:taxon-name-part></tp:taxon-name></italic> f.a., sp. nov. and <italic><tp:taxon-name><tp:taxon-name-part taxon-name-part-type="genus">Zygoascus</tp:taxon-name-part><tp:taxon-name-part taxon-name-part-type="species">biomembranicola</tp:taxon-name-part></tp:taxon-name></italic> f.a., sp. nov., novel yeasts from the stone chamber interior of the Kitora tumulus, and five novel combinations in <italic><tp:taxon-name><tp:taxon-name-part taxon-name-part-type="genus">Yamadazyma</tp:taxon-name-part></tp:taxon-name></italic> and <italic><tp:taxon-name><tp:taxon-name-part taxon-name-part-type="genus">Zygoascus</tp:taxon-name-part></tp:taxon-name></italic> for species of <italic><tp:taxon-name><tp:taxon-name-part taxon-name-part-type="genus">Candida</tp:taxon-name-part></tp:taxon-name></italic>. International Journal of Systematic and Evolutionary Microbiology 66(4): 1692–1704. <ext-link xlink:type="simple" ext-link-type="doi" xlink:href="10.1099/ijsem.0.000930">https://doi.org/10.1099/ijsem.0.000930</ext-link></mixed-citation></ref></ref-list></tp:taxon-treatment>
